# Supplementary material for: Discourse Context Immediately Overrides Gender Stereotypes during Discourse Reading: Evidence from ERPs
Source: Brain Sci. 2023 Feb 23;13(3):387. doi: 10.3390/brainsci13030387 (PMC10046660; doi:10.3390/brainsci13030387)
Supplement: Supplementary file 1 [file brainsci-13-00387-s001.zip]

Archive with 1 entries (1 files):
- brainsci-2203232-supplementary.pdf
